# Supplementary material for: Recent Advances in Artificial Intelligence to Improve Immunotherapy and the Use of Digital Twins to Identify Prognosis of Patients with Solid Tumors
Source: Int J Mol Sci. 2024 Oct 29;25(21):11588. doi: 10.3390/ijms252111588 (PMC11546512; doi:10.3390/ijms252111588)
Supplement: Supplementary file 1 [file ijms-25-11588-s001.zip]

Archive with 1 entries (1 files):
- ijms-3173679-supplementary.pdf
